# Supplementary material for: The primitive growth factor NME7AB induces mitochondrially active naïve-like pluripotent stem cells
Source: Biochem Biophys Rep. 2019 Aug 20;20:100656. doi: 10.1016/j.bbrep.2019.100656 (PMC6711853; doi:10.1016/j.bbrep.2019.100656)
Supplement: Multimedia component 1 [file mmc1.xlsx]

## Sheet: upregulation
	Log2(TPM)
Gene ID	naive_R1	naive_R2	ips_R1	ips_R2	log2FC	P-value	FDR
AC007325.2	32.8079	28.245	4.55064	4.85384	2.69535	1.79535e-05	0.00217182
AC007326.1	283.647	216.643	53.9683	39.3126	2.42808	0.000385891	0.00739077
AC016577.1	131.137	110.07	8.48749	9.16433	3.76792	6.53462e-06	0.00163042
ACTC1	140.299	140.337	13.0533	14.1895	3.36601	2.87804e-06	0.00160497
ACTG2	43.8095	44.1858	2.08417	1.60341	4.58903	6.77266e-06	0.00163042
AFP	123.884	154.044	10.3999	10.6384	3.71516	9.68832e-06	0.00163042
AHNAK	19.0936	12.2495	3.40411	2.28929	2.45374	0.00131134	0.0138747
AK3	54.3685	57.9839	10.9512	10.5262	2.38667	1.07579e-05	0.00170174
ANKRD29	6.90108	8.81425	1.31283	2.2647	2.17733	0.00210291	0.017963
ANKRD33B	29.3742	25.3783	5.25828	5.28228	2.37312	2.44382e-05	0.00235425
ANXA2	1044.67	1162.49	28.5444	25.6047	5.34918	9.73845e-07	0.00160497
ANXA3	105.511	114.946	15.2836	15.4189	2.84276	5.87029e-06	0.00163042
ANXA4	20.7514	21.0262	4.95656	5.03149	2.06446	1.34849e-05	0.0019198
APELA	100.685	110.311	18.0713	17.6796	2.55975	9.74592e-06	0.00163042
ARHGAP10	14.1012	15.5895	1.75476	1.9714	2.99488	1.04342e-05	0.00167116
ARRB1	27.3742	21.8176	3.36327	3.01678	2.93964	3.64176e-05	0.00261379
BBS9	108.571	116.949	14.0356	12.7593	3.07387	6.29931e-06	0.00163042
BIK	16.4872	19.0065	2.37106	2.31812	2.9166	1.03067e-05	0.00167116
BMP4	42.1761	41.1675	1.39497	1.82016	4.70874	6.43219e-06	0.00163042
BMP7	11.0488	9.71598	2.3812	2.26176	2.15852	3.25733e-05	0.00248306
C16orf74	20.0933	19.3011	1.08307	1.46505	3.96659	1.92574e-05	0.0021969
C9orf129	13.3431	9.36804	1.83508	1.38348	2.81081	0.000289665	0.00642613
CA2	19.6887	21.94	4.02536	4.25661	2.32798	1.96455e-05	0.0021969
CADPS	13.9702	13.6679	3.32058	2.68984	2.20902	7.26024e-05	0.00340752
CAPG	116.6	127.106	22.2205	20.5936	2.50868	1.33963e-05	0.0019198
CAV1	129.827	129.981	1.83224	1.46271	6.31018	1.21246e-06	0.00160497
CAV2	48.9535	41.2905	1.81152	1.70853	4.67556	2.37055e-06	0.00160497
CCDC141	28.0356	24.71	3.19063	3.63408	2.95039	1.56017e-05	0.00201206
CCDC169	70.3617	67.7216	7.90652	6.71228	3.24421	9.02533e-06	0.00163042
CD44	24.1929	15.9096	2.2808	2.66147	2.99329	0.000215186	0.00563839
CDH13	19.6013	18.3588	1.85631	1.5471	3.48463	9.2421e-06	0.00163042
CDH2	90.159	89.4826	18.646	17.3707	2.31928	1.16075e-05	0.00179189
CDH6	10.434	8.79143	2.83821	1.87021	2.05557	0.00097928	0.011916
CER1	11.0621	14.3404	2.4533	2.43547	2.36532	9.56301e-05	0.00381716
CNN1	76.1489	75.2716	8.46115	10.4459	3.00953	2.06618e-05	0.00226273
COCH	77.1972	73.2476	6.17306	5.61106	3.67546	2.65194e-06	0.00160497
COL11A1	22.3654	20.9484	4.71731	3.89297	2.33657	5.20811e-05	0.00311416
COL18A1	151.379	115.63	30.7345	30.0891	2.12122	0.000166079	0.00494876
COL1A1	102.903	53.3279	7.92708	8.45646	3.17756	0.000700122	0.0101004
COL1A2	108.821	85.3549	23.8348	22.9533	2.04279	0.000147392	0.00478109
COL5A2	23.8068	22.1054	3.63471	3.82401	2.62135	8.48012e-06	0.00163042
CPT1A	9.01534	6.54659	1.19154	1.45239	2.54594	0.00022757	0.00570528
CRIP1	26.2027	22.5518	4.23265	3.02612	2.76389	0.000151608	0.00482629
CRYAB	38.7338	34.9812	1.67559	3.34074	3.9596	0.000360402	0.00708257
CSRP1	111.919	120.036	15.5467	14.2983	2.95867	6.41277e-06	0.00163042
CTGF	115.049	97.8586	20.756	20.9787	2.34621	3.11255e-05	0.00248306
CYP1B1	10.4534	10.0257	1.41981	1.75089	2.69887	3.31385e-05	0.00248306
CYP26A1	58.8143	66.7622	8.63297	9.51486	2.78951	1.50017e-05	0.00201206
CYR61	88.8284	74.2471	11.3312	10.782	2.87721	1.83061e-05	0.00217182
DACT1	15.3063	17.7379	3.85803	3.98624	2.07096	4.4887e-05	0.00287568
DDAH1	74.1257	70.6732	12.9816	13.6798	2.44131	9.3954e-06	0.00163042
DDX58	12.3131	13.2751	2.86202	3.07545	2.10747	2.39392e-05	0.00233564
DEPTOR	8.21527	10.699	1.40804	1.17141	2.86789	8.47607e-05	0.00366974
DLL3	13.5211	12.2277	2.90728	2.91602	2.14278	2.1535e-05	0.00226985
DPPA2	23.4946	24.8121	2.11601	2.48696	3.39575	7.72024e-06	0.00163042
DTNA	35.3468	49.1828	8.73404	10.8106	2.10128	0.000564178	0.00898503
EDIL3	41.7949	46.0503	5.89889	5.34801	2.96547	8.94264e-06	0.00163042
EFR3A	61.4286	65.2806	14.6978	13.9722	2.14371	1.71938e-05	0.00213888
ELF3	13.5259	14.6029	3.27237	3.51067	2.05188	2.66422e-05	0.00235425
EMP3	52.3009	54.2063	8.11438	5.15204	3.04176	0.000216531	0.00566207
ENPP1	49.1026	51.8221	8.72229	8.64447	2.53837	7.01541e-06	0.00163042
ERICH5	10.2062	12.2724	1.78716	1.69258	2.68591	2.60675e-05	0.00235425
F3	15.3983	20.4177	3.96238	3.74131	2.20327	0.000172332	0.00501895
FA2H	5.52153	5.77995	1.11361	1.66636	2.05209	0.00068733	0.00999632
FAM210B	21.0784	19.7131	5.10374	4.40678	2.10375	4.78611e-05	0.00297692
FAM78B	5.25091	5.7708	1.15054	1.28063	2.18109	3.29227e-05	0.00248306
FAS	7.83257	7.14255	1.01344	1.04292	2.86302	6.36933e-06	0.00163042
FBN1	13.4131	8.93892	2.78198	2.23035	2.13614	0.000917381	0.0114945
FGFR3	39.5343	24.4387	4.07032	3.81905	2.97889	0.000294075	0.00648535
FLNC	51.1221	35.9665	2.76527	2.61305	3.99565	3.0987e-05	0.00248306
FN1	143.291	112.476	9.66998	9.88222	3.69897	1.3056e-05	0.0019198
FRMD6	23.3797	19.2473	5.89296	4.60625	2.02559	0.000313954	0.00659039
GADD45B	8.91507	7.11549	1.73103	1.86823	2.14696	0.000110567	0.00413544
GADD45G	7.36259	4.50806	1.11885	1.03419	2.4211	0.000724742	0.0102723
GAL	226.741	201.97	49.9007	49.5381	2.10572	2.75009e-05	0.00236489
GALNT3	38.2619	39.7686	2.86067	2.29818	3.92727	8.0385e-06	0.00163042
GAP43	25.3023	26.5806	6.49111	5.12164	2.16922	0.000111051	0.00413544
GCNT4	25.3268	27.0691	1.6793	1.94229	3.85777	4.038e-06	0.00163042
GNA14	21.7266	21.8905	3.07244	2.30107	3.03597	4.82109e-05	0.00298419
GRPR	73.4602	64.9268	1.92925	1.38213	5.40235	9.09439e-06	0.00163042
HERC5	38.2259	43.8594	8.55905	8.37935	2.2735	2.66174e-05	0.00235425
HERC6	6.90029	5.77935	1.53684	1.54726	2.03394	6.67659e-05	0.00331335
HSPA2	91.8306	93.2213	9.34019	10.2931	3.23822	3.93695e-06	0.00163042
IAH1	26.8975	24.4513	6.20325	5.98907	2.07294	2.49022e-05	0.00235425
ID1	264.021	254.631	62.4155	65.1882	2.0232	1.78494e-05	0.00217182
ID4	19.0277	18.1413	4.20725	3.30511	2.31683	8.92017e-05	0.00375288
IGFBP7	30.1561	27.8215	1.11896	1.0522	4.73847	8.6674e-07	0.00160497
INHBA	11.4488	8.24219	1.12816	1.21631	3.05183	7.66062e-05	0.00343201
ISG15	63.2901	59.3441	13.7254	11.3897	2.29325	5.25027e-05	0.00311416
JUN	29.1949	25.8423	6.30155	6.03557	2.15506	2.9373e-05	0.00245539
LAMC2	39.5771	38.4202	3.3418	3.48013	3.51531	1.81127e-06	0.00160497
LAYN	14.1705	10.4653	2.87113	1.7228	2.45299	0.00130167	0.0138066
LEFTY1	100.48	92.5885	4.92413	5.03503	4.27583	1.10264e-06	0.00160497
LEFTY2	50.7708	45.376	1.72748	1.93131	4.71577	1.74894e-06	0.00160497
LIMCH1	11.9536	11.4699	1.87852	1.31185	2.89898	0.000118395	0.00428528
LMO7	20.1076	20.7915	5.56712	3.90095	2.13342	0.000386627	0.00739341
LYPD1	11.5243	12.3673	2.2867	1.63075	2.62813	0.000150951	0.00482329
MAMDC2	16.7123	16.2747	3.86507	3.63313	2.13785	1.5594e-05	0.00201206
MAPK13	14.3953	14.3909	3.74361	2.71656	2.1742	0.000253489	0.00603698
MCAM	35.3986	33.2546	6.10764	4.78478	2.66602	5.42377e-05	0.00313684
MME	135.247	130.075	18.8883	21.0673	2.73315	9.56918e-06	0.00163042
MRGPRF	34.4845	27.4977	3.65532	3.71183	3.06349	2.32108e-05	0.00230542
MT1L	19.3406	21.1922	2.39124	1.37038	3.48334	0.000272568	0.0062476
NABP1	16.3181	15.9179	3.68696	2.87959	2.30634	9.33273e-05	0.00379592
NACC2	19.5551	17.1226	1.67966	1.88989	3.36042	8.79774e-06	0.00163042
NBL1	26.2056	18.7875	2.279	3.99188	2.87902	0.000980562	0.0119203
NCR1	4.04569	10.0254	1.42578	1.24166	2.25897	0.00830712	0.0405482
NODAL	65.3398	70.6521	4.23318	4.54261	3.95364	1.89124e-06	0.00160497
NRK	9.87076	8.70466	1.13705	1.06761	3.07264	8.00727e-06	0.00163042
NRP1	21.843	22.8419	2.68281	2.33152	3.15884	7.76855e-06	0.00163042
NTN4	7.04116	7.3231	1.17417	1.6653	2.36042	0.00024581	0.00591651
NTS	30.2267	39.314	7.21779	6.26395	2.35805	0.000146833	0.00477505
NUAK1	22.181	28.8641	5.65826	5.17116	2.22581	0.000149463	0.00479967
OVOL2	6.38787	9.7767	2.33892	1.56323	2.04716	0.00248063	0.0196685
OXTR	11.325	8.0288	1.22978	1.13605	3.0121	9.39056e-05	0.00379592
PARM1	8.23701	7.12377	1.16684	1.1693	2.71325	1.40252e-05	0.00195332
PDGFC	11.1385	9.38026	1.10599	1.09473	3.2156	9.82387e-06	0.00163042
PDLIM1	348.268	326.415	42.031	44.559	2.9618	5.02808e-06	0.00163042
PDP1	71.179	79.1789	8.9531	9.4209	3.03109	6.44878e-06	0.00163042
PHF19	38.7371	38.9594	8.07769	8.07693	2.2659	8.99623e-06	0.00163042
PIM1	116.404	102.415	26.1556	24.6486	2.1044	3.72761e-05	0.00261379
PKP2	45.5849	43.2396	7.7727	7.39605	2.5498	7.99649e-06	0.00163042
PLA2G16	100.866	108.088	25.2186	24.3855	2.07399	1.92341e-05	0.0021969
PLK2	102.581	100.537	7.58048	7.29357	3.77164	1.30158e-06	0.00160497
PPP1R3B	66.2725	65.8047	14.4099	14.8902	2.17258	1.15677e-05	0.00179189
RASGRF2	63.1932	60.8995	3.34689	3.00323	4.29036	1.50761e-06	0.00160497
RBMS2	9.9948	11.5299	1.91543	2.28549	2.35916	6.68111e-05	0.00331335
RCN3	14.9818	17.4053	2.76518	3.43293	2.38989	9.53946e-05	0.00381716
RFLNB	95.2068	93.1754	8.70577	8.33124	3.46718	1.8989e-06	0.00160497
RNF144B	21.5862	22.9615	2.78984	2.60668	3.04539	4.70955e-06	0.00163042
RNF182	15.0991	17.5072	3.1293	3.39294	2.31895	3.53348e-05	0.00258711
ROR2	9.27472	8.03609	1.41085	1.44125	2.59795	1.66623e-05	0.00209308
RP11-686D22.3	8.76747	7.73297	1.82047	1.83901	2.16997	2.74205e-05	0.00236489
RPRM	15.9561	14.1796	3.54862	3.75797	2.04228	3.7309e-05	0.00261379
S100A10	381.785	351.472	26.656	29.7766	3.70069	3.65394e-06	0.00161441
SAMD4A	21.7517	17.1373	1.97164	1.80166	3.3567	2.21171e-05	0.00226985
SCGB3A2	99.8877	98.7935	4.97264	9.05214	3.88815	0.000219658	0.00566293
SCRN1	70.9274	75.6725	11.59	12.0386	2.63278	7.19145e-06	0.00163042
SEMA3B	13.5334	9.22386	2.18444	1.8879	2.45989	0.000349422	0.00690872
SERPINB9	79.9201	84.0099	2.36737	1.97101	5.24538	1.67795e-06	0.00160497
SERPINE1	25.5458	24.7537	4.5726	4.57752	2.4585	6.93981e-06	0.00163042
SLC16A10	36.6362	33.2161	6.04139	6.28718	2.50086	1.22088e-05	0.00186228
SLC7A5	377.937	268.87	81.2011	76.4538	2.01641	0.00043472	0.00790345
SMARCA2	22.9406	15.813	2.17097	2.68444	2.97995	0.000189278	0.00523804
SOHLH2	6.76303	6.38661	1.18724	1.03566	2.56728	1.81804e-05	0.00217182
SOX15	21.5408	19.0568	1.59465	2.25789	3.41651	6.54425e-05	0.00331335
SPATA18	6.03287	7.91937	2.0827	1.30935	2.06546	0.00177577	0.0163572
SPG20	133.971	150.497	15.4955	16.051	3.1705	5.59808e-06	0.00163042
SPP1	799.932	838.338	44.9316	43.7943	4.2064	8.93218e-07	0.00160497
SULF2	41.4449	36.6285	10.7034	8.11615	2.06361	0.000261487	0.00611394
SYTL2	8.16578	10.0374	1.35965	1.1836	2.83524	4.07531e-05	0.00279235
TAGLN	728.735	747.808	62.3119	57.2702	3.62731	2.23007e-06	0.00160497
TAGLN2	241.991	255.425	20.2404	18.5737	3.6806	2.4245e-06	0.00160497
TEK	37.8406	38.133	5.52443	5.10964	2.83789	5.47672e-06	0.00163042
TFAP2C	24.3097	19.0857	1.1794	1.59697	3.97224	4.23172e-05	0.00279558
TFPI2	40.0723	36.1797	5.04738	7.86665	2.59518	0.000405895	0.00760341
TMEM200B	14.8513	12.1753	2.20449	2.2134	2.60584	3.18848e-05	0.00248306
TNNT2	11.3214	8.72636	2.17623	2.57762	2.06925	0.000279024	0.00631658
TNRC18	26.0365	15.8704	2.58067	3.93111	2.67402	0.00129049	0.0137125
TPM1	1218.58	1211.11	267.478	278.241	2.15481	1.23695e-05	0.00186459
TRBV25-1	10.6244	11.2266	1.0521	3.58085	2.49229	0.0157439	0.0602169
TRHDE	8.09913	8.11098	1.18087	1.12012	2.81707	4.5357e-06	0.00163042
TRIM22	60.292	64.634	10.3913	13.3902	2.40385	9.29006e-05	0.00379592
TTC39C	88.4407	87.6334	11.916	13	2.82239	6.13452e-06	0.00163042
TTN	7.65192	6.8188	1.81356	1.5945	2.0867	5.69189e-05	0.00319647
UPP1	130.688	127.403	31.1437	33.0877	2.00707	1.98493e-05	0.0021969
VIM	680.982	603.353	126.66	125.377	2.34669	1.89374e-05	0.0021969
ZNF204P	21.0752	15.267	3.91329	3.49752	2.27755	0.000257422	0.00609035
ZNF600	26.7417	25.5652	3.0416	4.14356	2.88071	7.57079e-05	0.00343201
ZNF860	8.70378	8.19229	2.28066	1.95085	2.00118	6.31417e-05	0.00331335
