# Supplementary material for: The primitive growth factor NME7AB induces mitochondrially active naïve-like pluripotent stem cells
Source: Biochem Biophys Rep. 2019 Aug 20;20:100656. doi: 10.1016/j.bbrep.2019.100656 (PMC6711853; doi:10.1016/j.bbrep.2019.100656)
Supplement: Multimedia component 2 [file mmc2.xlsx]

## Sheet: downregulation
	Log2(TPM)
Gene ID	naive_R1	naive_R2	ips_R1	ips_R2	log2FC	P-value	FDR
ACAT2	109.044	123.279	564.37	573.317	−2.29456638681155	2.12969e-05	0.00226985
ACSL1	2.68113	2.80888	26.3205	27.2736	−3.28735344855294	2.53054e-06	0.00160497
ACSS2	7.01023	4.53049	131.863	133.357	−4.55645745083575	3.67779e-05	0.00261379
ADAMTS10	1.53999	1.25759	6.50201	5.67279	−2.12567869814039	0.000123503	0.0043714
ADCY5	3.42168	1.57675	13.0084	12.8557	−2.47702305576962	0.0032641	0.0229041
ARHGEF40	4.50864	3.90737	24.1533	23.5708	−2.50709309505748	1.9309e-05	0.0021969
ATP1A2	3.75611	1.52467	26.4146	23.4685	−3.37909037820452	0.00180503	0.0164963
BIN1	6.10973	5.70273	27.4756	27.4144	−2.21709209555237	1.36521e-05	0.00192225
C14orf1	19.1169	18.3178	84.8564	80.6339	−2.14415756909955	1.53043e-05	0.00201206
C16orf89	2.29155	3.10066	13.5003	10.6605	−2.17011292951884	0.000457717	0.00816149
C1orf226	1.87183	1.46374	9.01534	6.38276	−2.19623048710797	0.000611831	0.0094313
C1orf61	1.33502	1.44634	7.76636	7.69091	−2.47556101410858	9.74342e-06	0.00163042
C6orf141	1.39031	1.36174	12.2717	9.13674	−2.94404187853228	5.84371e-05	0.00321523
CA11	8.06305	8.06776	55.3501	52.3696	−2.73883909533213	5.18083e-06	0.00163042
CCDC160	1.13937	1.08917	4.81839	4.17709	−2.00979196121568	4.98813e-05	0.00301476
CD40	1.09241	1.00463	4.73044	4.01368	−2.05636603313593	6.96194e-05	0.00335351
CHD7	4.6654	3.90464	38.4916	33.3374	−3.06917650776268	2.35512e-05	0.00232124
CHGA	3.93225	2.8313	50.7784	50.551	−3.92449411496826	2.55455e-05	0.00235425
CPNE2	2.54963	2.03067	10.0151	9.65163	−2.11132023346676	0.000108531	0.00411687
CPNE9	1.60736	1.24475	8.57515	8.17016	−2.56499050707768	6.94558e-05	0.00335351
CTSK	1.27093	1.07479	5.82549	5.21455	−2.23749043972779	6.05454e-05	0.00324589
DGKK	1.29792	1.3225	6.38172	5.96455	−2.23544471159967	1.33438e-05	0.0019198
DPEP1	1.78185	2.3234	22.6915	21.0821	−3.42620640260165	2.55243e-05	0.00235425
DUSP6	17.7464	16.4234	255.438	263.408	−3.92542117910833	1.53885e-06	0.00160497
EEPD1	1.02393	1.87565	7.26589	6.10443	−2.26474141521178	0.00218169	0.0183555
EFNB1	1.50393	1.49206	13.2865	12.6446	−3.11314786555962	2.96545e-06	0.00160497
EGLN1	4.87757	6.49854	27.3076	28.6127	−2.31176807429981	0.000146394	0.00477288
EPHA4	5.7559	2.06798	13.3528	14.7173	−2.02262960349587	0.0177962	0.065275
ESPN	3.18353	3.55347	33.0877	29.0005	−3.20318685208332	9.92527e-06	0.00163042
FABP3	24.785	24.3691	408.921	437.628	−4.1054305215408	1.12838e-06	0.00160497
FABP7	2.88251	3.78084	149.068	151.073	−5.5064482257927	3.57905e-06	0.00161441
FAM26F	1.26141	1.38282	4.61335	6.68624	−2.0721811847846	0.000542547	0.00881102
FASN	89.4321	54.0817	316.85	286.426	−2.11494285822056	0.00137243	0.0142273
FEZ1	19.0239	19.3423	87.118	94.7435	−2.24371269061132	1.52336e-05	0.00201206
FEZF1	8.48654	6.08936	29.0685	30.6057	−2.05282289323948	0.000369019	0.00715316
FGFBP3	9.36205	8.62941	113.555	104.648	−3.60028097799162	3.1072e-06	0.00160497
FZD2	5.55147	4.24114	51.2321	50.5155	−3.39015419944366	2.50091e-05	0.00235425
GDAP1L1	1.56401	1.01647	5.40706	6.83014	−2.26897109778274	0.000890768	0.0113566
GDPD2	7.34553	6.27097	34.4296	35.102	−2.35675188779901	2.95115e-05	0.00245539
GUCA1A	2.39722	2.46137	16.0251	17.0616	−2.76706167873843	5.51139e-06	0.00163042
H2AFY	31.4519	29.1025	126.626	130.283	−2.08589302926531	1.98892e-05	0.0021969
H2AFY2	4.30023	2.52095	26.7295	26.684	−3.01994065428819	0.000393098	0.00746188
HES3	4.01645	2.84491	21.2635	19.1419	−2.57733269144727	0.00018797	0.00523532
HES6	12.4831	11.4773	89.1765	85.7536	−2.86905039599515	6.05582e-06	0.00163042
HIST2H2AA3	16.4304	4.26667	189.062	155.621	−4.35660116356746	0.00308492	0.0221151
HMGCS1	132.311	134.946	697.251	667.255	−2.35179828615569	9.13428e-06	0.00163042
HMOX1	9.30187	11.3373	49.4581	46.573	−2.22451637964595	6.65156e-05	0.00331335
HOMEZ	1.37862	2.62046	12.0365	9.58019	−2.49817526845217	0.00199275	0.0174645
HS6ST2	2.94375	2.5392	11.0971	11.7011	−2.05932745908282	4.9454e-05	0.00301476
IGFBP2	198.528	193.875	991.02	979.691	−2.32838316652076	8.46485e-06	0.00163042
IMPDH1	7.59352	6.89022	33.6023	33.5571	−2.21485680072596	1.81497e-05	0.00217182
INSIG1	21.3436	20.8697	162.786	170.06	−2.97882877287857	3.52286e-06	0.00161441
KLHL4	10.4031	11.8193	46.2484	43.8694	−2.02222556425476	4.22067e-05	0.00279558
LIPG	4.63392	6.69269	29.933	28.9544	−2.4022780822795	0.000268953	0.00619191
MAP2	2.04808	3.04611	9.96519	10.8784	−2.05952635419317	0.00068279	0.00996423
MFSD2A	5.28286	4.90617	23.7976	23.1268	−2.20416132111561	1.53887e-05	0.00201206
MMP17	1.9501	2.52916	23.2342	21.8893	−3.34406458905365	2.56195e-05	0.00235425
MSI1	6.7467	2.05054	19.0532	18.4088	−2.3320485802694	0.0179021	0.0654997
MVD	69.1314	57.2508	311.431	282.156	−2.23631158682334	6.99747e-05	0.003358
NR6A1	17.5128	18.7053	135.328	131.937	−2.88415471594542	4.76642e-06	0.00163042
NRXN2	2.72552	1.829	17.0697	16.7687	−2.9217359775234	0.000160629	0.00492785
PCDH11X	2.4271	2.31415	14.0147	14.6248	−2.59474560096225	6.90786e-06	0.00163042
PDE2A	2.37115	1.11141	7.67013	7.54157	−2.2280674643461	0.0044741	0.0277746
PFKFB4	9.45818	10.699	48.245	47.8438	−2.25580153789523	2.27762e-05	0.00227993
PLA2G3	2.20586	1.82901	43.2742	41.1231	−4.39245408497574	3.6355e-06	0.00161441
PLA2G4C	6.06148	4.68437	41.5724	42.4359	−2.97862287256738	3.73311e-05	0.00261379
PNPLA3	4.19836	5.40523	28.2385	24.1603	−2.45498917393976	0.000122787	0.00436542
POU3F1	2.10809	1.56468	15.7846	14.8251	−3.07430581586606	5.38211e-05	0.00313684
PPP1R1B	1.57656	1.70983	16.7992	17.6265	−3.38968198330451	3.13153e-06	0.00160497
PRR15	2.66053	3.03196	12.937	11.4133	−2.09705481331464	6.17418e-05	0.00328727
PTMS	25.9019	25.0634	105.933	98.5175	−2.00340842898356	2.27313e-05	0.00227993
PYCR1	33.7685	32.7442	137.208	136.412	−2.04063725352035	1.47562e-05	0.00201206
RAMP2	3.20013	3.82065	19.6043	11.2213	−2.08466001704269	0.00230631	0.0188685
RHOH	2.01909	2.89733	24.3721	26.2235	−3.38575664923819	6.772e-05	0.00332451
RP11-640N20.6	7.86257	13.3836	65.4751	81.4669	−2.83181171555624	0.00066224	0.00985249
SALL1	3.42216	2.9456	21.9837	22.588	−2.8111921805826	1.32714e-05	0.0019198
SC5D	37.2676	39.7524	154.972	154.966	−2.0094258558719	1.95655e-05	0.0021969
SCD	191.047	167.615	784.196	766.722	−2.11541949674416	3.29818e-05	0.00248306
SFRP1	18.8737	17.8942	451.697	444.932	−4.60846306912786	6.25113e-07	0.00160497
SFRP2	43.7534	31.8858	205.261	199.829	−2.43888624381425	0.000155389	0.00487991
SLC2A6	13.3822	9.66974	50.854	45.4607	−2.07955751396265	0.000377457	0.00726358
SLCO4C1	3.83733	3.28313	15.6386	14.7042	−2.09501056762412	5.26133e-05	0.00311416
STARD4	26.3419	31.8945	123.852	119.135	−2.06720025001592	7.76706e-05	0.00344358
TCN2	5.67819	3.43592	39.1173	36.0022	−3.08681048848239	0.000303427	0.00649705
TRIB3	2.84643	2.50335	13.7844	13.0714	−2.33014464529687	2.40619e-05	0.00233564
UNC13A	1.49447	1.41706	11.0963	11.9798	−2.98600062970767	5.18185e-06	0.00163042
USP3	4.54037	2.01843	29.869	26.048	−3.20381889065299	0.00152457	0.01497
ZDHHC22	4.56973	4.36573	26.5051	24.9276	−2.52477043476834	8.63851e-06	0.00163042
ZIC2	12.9127	12.4132	118.6	115.141	−3.20634216099853	2.61552e-06	0.00160497
ZIC5	3.74947	3.3183	35.0659	33.0854	−3.27149433243183	5.81674e-06	0.00163042
ZNF518B	1.66776	1.67213	6.60313	6.84901	−2.00972356595565	1.61129e-05	0.0020441
ZNF521	1.78946	1.68752	11.4182	10.9235	−2.6840964573099	6.5528e-06	0.00163042
